# Supplementary material for: Preparation and Characterization of Cardanol-Based Flame Retardant for Enhancing the Flame Retardancy of Epoxy Adhesives
Source: Polymers (Basel). 2022 Nov 29;14(23):5205. doi: 10.3390/polym14235205 (PMC9741169; doi:10.3390/polym14235205)
Supplement: Supplementary file 1 [file polymers-14-05205-s001.zip]

Archive with 1 entries (1 files):
- polymers-2051720-supplementary.pdf
